# Supplementary material for: Pharmacological Evaluation of a Traditional Thai Polyherbal Formula for Alzheimer’s Disease: Evidence from In Vitro and In Silico Studies
Source: Int J Mol Sci. 2025 Jun 29;26(13):6287. doi: 10.3390/ijms26136287 (PMC12249835; doi:10.3390/ijms26136287)
Supplement: Supplementary file 1 [file ijms-26-06287-s001.zip]

Archive with 1 entries (1 files):
- ijms-3639857-supplementary.pdf
